# Supplementary material for: Speciation Analysis Highlights the Interactions of Auranofin with the Cytoskeleton Proteins of Lung Cancer Cells
Source: Pharmaceuticals (Basel). 2022 Oct 19;15(10):1285. doi: 10.3390/ph15101285 (PMC9610265; doi:10.3390/ph15101285)
Supplement: Supplementary file 1 [file pharmaceuticals-15-01285-s001.zip]

Archive with 2 entries (2 files):
- Supplementary_material_Table S1_Peptides identities.xlsx
- Supplementary_metarial_figures_S1-S3_rev.pdf
