# Supplementary material for: Speciation Analysis Highlights the Interactions of Auranofin with the Cytoskeleton Proteins of Lung Cancer Cells
Source: Pharmaceuticals (Basel). 2022 Oct 19;15(10):1285. doi: 10.3390/ph15101285 (PMC9610265; doi:10.3390/ph15101285)
Supplement: Supplementary file 1 [file pharmaceuticals-15-01285-s001.zip › Supplementary_material_Table S1_Peptides identities.xlsx]

## Sheet: ID
	No	Protein identity	Function	Mass of protein	Peptide/compound	tm [min]	tr [min]	Charge	m/z for highest signal	Mm	Diff. [ppm]	SCORE [%]	CZE	RPLC
1	1	1433Z_HUMAN (P63104)	Programmed cell deathCell junction	27727.7	GDYYR	9.7	35.6	2	337.2	673.363	55.3936	90	+	+
	2	1433Z_HUMAN (P63104)	Programmed cell deathCell junction	27727.7	YLAEVAAGDDK	-	36.5	2	576.3	1151.56	36.646	73	-	+
2	1	ANXA1_HUMAN (P04083)	Programmed cell deathCell junctionAdhesionCell motility	38558.9	OxAIMVK	5.8	17.5	1	577	561.343	610.857	76	+	+
	2	ANXA1_HUMAN (P04083)	Programmed cell deathCell junctionAdhesionCell motility	38558.9	GDYEK	-	21	1	611.3	611.267	53.8226	87	-	+
	3	ANXA1_HUMAN (P04083)	Programmed cell deathCell junctionAdhesionCell motility	38558.9	LHQAMK	-	20.9	1, 2	727.4	727.392	11.1357	63	-	+
3	1	ANXA4_HUMAN (P09525)	Programmed cell death	35729.1	AEIDMLDIR	9.2	39.3	1, 2	359.2	1075.55	50.9509	56	-	+
	2	ANXA4_HUMAN (P09525)	Programmed cell death	35729.1	OxSAYFAEK	9.7	36.6	2	416.3	831.393	248.498	90	+	+
4	1	B2L11_HUMAN (O43521)	Programmed cell deathAdhesion	22156.8	OxLVWR	-	21	1, 2	295.2	573.351	85.9858	87	-	+
	1	B2L11_HUMAN (O43521)	Programmed cell deathAdhesion	22156.8	SPAPMSCDK	9	39.1	1, 2	476.3	935.396	217.983	91	+	+
5	1	CH60_HUMAN (P10809)	Programmed cell deathAdhesion	57926.6	OxEGFEK	5.4	19.2	2	313.2	609.288	184.149	72	+	+
	2	CH60_HUMAN (P10809)	Programmed cell deathAdhesion	57926.6	DDAMLL(Ac)K	-	36	1	424.2	847.423	27.0231	53	-	+
6	1	G3P_HUMAN (P04406)	Programmed cell deathCytosceleton organisation	35899.4	L(Pho)TGMAFR	9.2	37.9	2	438.3	875.385	246.178	59	+	+
	2	G3P_HUMAN (P04406)	Programmed cell deathCytosceleton organisation	35899.4	AENGK	9.2	20.7	1	519.2	519.241	78.7688	61	+	+
	3	G3P_HUMAN (P04406)	Programmed cell deathCytosceleton organisation	35899.4	VVDLMAHMA(Pho)SK	5	44.2	2	641.3	1281.57	20.9898	89	+	+
7	1	H2B1C_HUMAN (P62807)	Immune system	13765.5	PEPAK	-	19.6	1	541.3	541.298	3.69482	83	-	+
	2	H2B1C_HUMAN (P62807)	Immune system	13766.5	AcLAHOxYNK	8.6	20.9	2	402.2	787.41	12.3189	89	+	+
	3	H2B1C_HUMAN (P62807)	Immune system	13766.5	OxLAHYN(PTM)K	8.8	28.4	2	424.2	831.436	43.1783	57	+	+
	4	H2B1C_HUMAN (P62807)	Immune system	13766.5	SAPAP(PTM)K	9.2	18.5	2	1012.9	656.361	550.459	99	+	+
8	1	K1C18_HUMAN (P05783)	Programmed cell deathCytosceleton organisation	47897	EELLFMK	11.6	42.6	2	455.2	909.475	82.4652	65	+	+
	2	K1C18_HUMAN (P05783)	Programmed cell deathCytosceleton organisation	47897	LESK	9.5	21.8	1	476.3	476.272	59.8398	98	+	+
	3	K1C18_HUMAN (P05783)	Programmed cell deathCytosceleton organisation	47897.5	VVSETNDTK	10	20.8	2	992.5	992.49	10.5795	67	+	+
9	1	K2C8_HUMAN (P05787)	Cytosceleton organisation	53671.1	LSELEAALQR	9.5	42.8	2, 3	377.2	1129.62	18.6788	59	+	+
	2	K2C8_HUMAN (P05787)	Cytosceleton organisation	53671.1	AVVVK	9.1	20.7	1	515.2	515.355	300.958	68	+	+
	3	K2C8_HUMAN (P05787)	Cytosceleton organisation	53671.1	EYQELMNVK	7.2	43.9	2	577	1153.56	481.815	88	+	+
10	1	LMNA_HUMAN (P02545)	Programmed cell deathAdhesionCytosceleton organisationCell motility	73763.6	AcVAVEEVDEEGK	9.6	45.2	3	312.2	1245.58	173.091	91	+	+
	2	LMNA_HUMAN (P02545)	Programmed cell deathAdhesionCytosceleton organisationCell motility	73763.6	FVR	8.9	15.6	1, 2	421.2	421.256	132.461	90	+	+
	3	LMNA_HUMAN (P02545)	Programmed cell deathAdhesionCytosceleton organisationCell motility	73763.6	AQNTWGCGNSLR	9.1	42.4	2, 3	436.3	1306.6	232.895	94	+	+
11	1	M3K5_HUMAN (Q99683)	Programmed cell death	154440	GYGK	9.2	17.7	1	424.2	424.219	44.7882	87	+	+
	2	M3K5_HUMAN (Q99683)	Programmed cell death	154440	LLEELVR	9.3	36.6	3	291.2	871.5	115.204	90	+	+
12	1	MYH9_HUMAN (P35579)	Programmed cell deathCytosceleton organisationCell motility/ wound healing	226261	AcGELANEVK	9.9	45.1	2, 3	301.1	901.462	180.263	68	+	+
	2	MYH9_HUMAN (P35579)	Programmed cell deathCytosceleton organisationCell motility	226261	TDLLLEPYNK	9.6	45.4	2	603.3	1205.64	34.1727	86	+	+
13	1	PFKAP_HUMAN (Q01813)	Glycolysis	85541.5	AcMDADDSR	-	48.2	1, 2	426.2	851.32	94.0892	80	-	+
	2	PFKAP_HUMAN (Q01813)	Glycolysis	85542.5	VTILGHVQR	11.3	44.2	1	1022.5	1022.61	108.057	96	+	+
14	1	PGK1_HUMAN (P00558)	AntiOxidation	44455.1	LTLDK	9.2	19.5	2	295.2	589.356	75.5062	62	+	+
	2	PGK1_HUMAN (P00558)	AntiOxidation	44455.1	OxFCLDNGAK	-	36.7	1, 2	883.5	867.403	111.943	76	-	+
15	1	PLEC_HUMAN (Q15149)	Cell junctionCytosceleton organisationCell motility/ wound healing	531466	AQLMADFQAGR	-	46.4	2, 3	403.2	1207.59	9.27468	96	-	+
	2	PLEC_HUMAN (Q15149)	Cell junctionCytosceleton organisationCell motility/ wound healing	531466	MGIVGPEFK	9.9	40.8	2	489.3	977.512	89.6152	54	+	+
	3	PLEC_HUMAN (Q15149)	Cell junctionCytosceleton organisationCell motility/ wound healing	531467	QYDIDDAIAK	-	39.3	2	576.3	1151.56	36.5592	80	-	+
	4	PLEC_HUMAN (Q15149)	Cell junctionCytosceleton organisationCell motility/ wound healing	531466	EGLTSIEEVTK	9.7	37.8	2	603.3	1205.63	21.4826	61	+	+
	5	PLEC_HUMAN (Q15149)	Cell junctionCytosceleton organisationCell motility/ wound healing	531466	OxELMWLNEK	9.9	44.4	1	1078.5	1078.53	26.703	59	+	+
16	1	SPTB2_HUMAN (Q01082)	Cytosceleton organisation	274308	OxAFEDEMSGR	-	35.7	2	529.3	1041.43	162.661	79	-	+
	2	SPTB2_HUMAN (Q01082)	Cytosceleton organisation	274309	LILEVHQFSR	9.9	31.8	2	621.3	1241.7	80.5348	92	+	+
	3	SPTB2_HUMAN (Q01082)	Cytosceleton organisation	274308	TQILAAS(Phos)YELHK	7.2	45.5	2	727.4	1453.71	62.8737	89	+	+
17	1	SPTN1_HUMAN (Q13813)	Cytosceleton organisation	284364	SCK	8.1	19.4	1	337.2	337.154	136.436	65	+	+
	2	SPTN1_HUMAN (Q13813)	Cytosceleton organisation	284364	GDSLDSVEALIK	9.9	43.3	2, 3	416.3	1246.65	198.532	88	+	+
	3	SPTN1_HUMAN (Q13813)	Cytosceleton organisation	284364	GDILTLLNSTNK	-	49.2	2, 3	430.2	1288.71	85.8998	89	-	+
	4	SPTN1_HUMAN (Q13813)	Cytosceleton organisation	284364	PhoSWVNEK	9.7	21	1	842.2	842.344	171.426	84	+	+
18	1	TLN1_HUMAN (Q9Y490)	Cell junctionAdhesionCytosceleton organisationCell motility/ wound healing	269599	LQAAGNAVK	9.7	38.4	2	436.3	871.5	115.204	100	+	+
	2	TLN1_HUMAN (Q9Y490)	Cell junctionAdhesionCytosceleton organisationCell motility/ wound healing	269599	GIWLEAGK	-	38.2	1, 2	437.2	873.483	94.7929	60	-	+
	3	TLN1_HUMAN (Q9Y490)	Cell junctionAdhesionCytosceleton organisationCell motility/ wound healing	269599	OxGIWLEAGK	4.2	39.1	2	445.2	889.483	93.0878	56	+	+
	4	TLN1_HUMAN (Q9Y490)	Cell junctionAdhesionCytosceleton organisationCell motility/ wound healing	269599	PhoTQILAASYELHK	9.3	36.9	2	727.4	1453.71	62.8737	99	+	+
19	1	TRXR1_HUMAN (Q16881)	AntiOxidation	70862.2	SILLR	9.4	19.3	2	301.1	601.403	337.71	91	+	+
	2	TRXR1_HUMAN (Q16881)	AntiOxidation	70862.2	OxLFK	9.5	15.6	1	423.2	423.265	154.277	77	+	+
	3	TRXR1_HUMAN (Q16881)	AntiOxidation	70862.2	GFDQDMANK	9.2	39.6	1, 2	513.3	1025.44	160.322	87	+	+
20	1	VIME_HUMAN (P08670)	Cytosceleton organisation	53488	ISLPLPNFSSLNLR	9.6	45.2	2, 3	334.2	1570.9	4.51972	89	+	+
	2	VIME_HUMAN (P08670)	Cytosceleton organisation	53488	NLQEAEEWYK	9	42.3	2, 3	437.2	1309.61	4.50517	83	+	+
	1	ACTN1_HUMAN (P12814)	Programmed cell deathAdhesionCytosceleton organisation	102993	MTLGMIWTIILR	9.7	45.4	2	724.4	1447.82	11.2583	95	+	+
	1	ANXA2_HUMAN (P07355)	ECM organisationWound healing	38448.8	ALLYLCGGDD	9.5	49.3	2	520.3	1039.48	118.906	75	+	+
	1	AT2A2_HUMAN (P16615)	Adhesion	114683	DEMVATEQER	9.6	44.2	2	403.2	1207.53	61.3651	100	+	+
	1	ATPA_HUMAN (P25705)	Programmed cell deathCell motility	55175.1	AcLIK	9.7	19.4	1	208	415.291	701.917	98	+	+
	1	CH10_HUMAN (P61604)	Programmed cell death	10793.8	SQGK	9	19.2	1	419	419.225	536.466	76	+	+
	1	COX6C_HUMAN (P09669)	Programmed cell death	8775.69	OxMAPEVLPKPR	9.2	45.4	2	577	1137.64	566.785	91	+	+
	1	FLNA_HUMAN (P21333)	Cell junctionAdhesionCytosceleton organisationCell motility/ wound healing	280433	LTVSSLQESGLK	9.7	41.1	1	421.2	1261.7	79.0996	59	+	+
	1	FLNB_HUMAN (O75369)	Cytosceleton organisation	277990	NSHCVR	-	37.7	2	358.2	715.33	97.2977	53	-	+
	1	H4_HUMAN (P62805)		11229.3	LAR	9.6	17.9	1	359.2	359.24	111.625	86	+	+
	1	HSP7C_HUMAN (P11142)	Cell junction	70723.2	FDDAVVQSDMK	8.7	43.8	2, 3	419	1254.57	345.139	91	+	+
	1	KPYM_HUMAN (P14618)	Programmed cell death	57769	AcNICK	-	25.6	1	519.3	519.26	77.9957	83	-	+
	1	LDHA_HUMAN (P00338)		36534.3	QVVESAYEVI(Ac)K	9.7	49.1	2, 3	436.3	1306.69	161.553	65	+	+
	1	MCE1_HUMAN (O60942)		68512.6	LGAIFLEGVTVK	10	47.5	2	416.3	1246.74	127.934	89	+	+
	1	PARP1_HUMAN (P09874)	Programmed cell death	112881	OxNFTK	9.2	19.8	1	525.3	525.272	53.6865	88	+	+
	1	S10AA_HUMAN (P60903)	Cell junctionCytosceleton organisationAdhesion	11195.5	GYLTK	9.7	17.8	1, 2	291.2	581.329	121.618	78	+	+
	1	S10AB_HUMAN (P31949)	AdhesionCell motility	11732.8	YAGK	9.8	19.7	1, 2	438.3	438.235	149.007	68	+	+
	1	TBA1B_HUMAN (P68363)	Cytosceleton organisation	50119.6	OxFDLMYAK	8.3	36.7	2	452.3	887.433	188.071	93	+	+
	1	TBB5_HUMAN (P07437)	Cell junctionCytosceleton organisation	49639	OxYLTVAAVFR	-	36.6	1	535.3	1053.61	8.63698	100	-	+
	1	UBA1_HUMAN (P22314)		117643	OxVGEFCHNR	7.6	43.1	1	489.3	961.431	175.988	97	+	+
